# Supplementary material for: A new species of Amphictene (Annelida, Pectinariidae) from the Gulf of Mexico, with a redescription of Amphictene guatemalensis (Nilsson, 1928)
Source: Zookeys. 2014 Jan 6;(367):1–9. doi: 10.3897/zookeys.367.6038 (PMC3904136; doi:10.3897/zookeys.367.6038)
Supplement: XML Treatment for Amphictene guatemalensis [file zookeys.367.6038-treatment2.xml]

<!DOCTYPE tp:taxon-treatment
  PUBLIC "-//TaxonX//DTD Taxonomic Treatment Publishing DTD v0 20100105//EN" "tax-treatment-NSO.dtd">
<tp:taxon-treatment xmlns:tp="http://www.plazi.org/taxpub"><tp:treatment-meta><mixed-citation publication-type="journal"><person-group><name><surname>García-Garza</surname><given-names>María E.</given-names></name><name><surname>de León-González</surname><given-names>J.A.</given-names></name></person-group><article-title>A new species of <italic>Amphictene</italic> (Annelida, Pectinariidae) from the Gulf of Mexico, with a redescription of <italic>Amphictene guatemalensis</italic> (Nilsson, 1928)</article-title><source>Zookeys</source><day>6</day><month>1</month><year>2014</year><volume>2014</volume><issue>367</issue><fpage>1</fpage><lpage>9</lpage><pub-id pub-id-type="doi">10.3897/zookeys.367.6038</pub-id></mixed-citation></tp:treatment-meta><tp:nomenclature><tp:taxon-name>
                            <tp:taxon-name-part taxon-name-part-type="genus">Amphictene</tp:taxon-name-part>
                            <tp:taxon-name-part taxon-name-part-type="species">guatemalensis</tp:taxon-name-part>
                            <object-id xmlns:xlink="http://www.w3.org/1999/xlink" xlink:type="simple">http://species-id.net/wiki/Amphictene_guatemalensis</object-id>
                        </tp:taxon-name><tp:taxon-authority>(Nilsson, 1928)</tp:taxon-authority><xref ref-type="fig" rid="F3">Figure 3</xref><tp:nomenclature-citation-list><tp:nomenclature-citation><tp:taxon-name>Pectinaria (Amphictene) guatemalensis</tp:taxon-name><comment> Nilsson, 1928: 46 fig. 14 a–f.</comment></tp:nomenclature-citation><tp:nomenclature-citation><tp:taxon-name>Amphictene guatemalensis</tp:taxon-name><comment>. <xref ref-type="bibr" rid="B6">Hartman 1959</xref>: 479; <xref ref-type="bibr" rid="B7">Hutchings and Peart 2002</xref>:102; <xref ref-type="bibr" rid="B3">Fauchald 1977</xref>: 120.</comment></tp:nomenclature-citation></tp:nomenclature-citation-list></tp:nomenclature><tp:treatment-sec sec-type="Material examined"><title>Material examined.</title><p>Holotype (HZM V-1755), west coast of Central America, San José de Guatemala, Guatemala. [<named-content xmlns:xlink="http://www.w3.org/1999/xlink" content-type="dwc:verbatimCoordinates" xlink:type="simple">13°55'28"N, 90°47'25"W</named-content>] coll. Captain R. Paeslin.</p></tp:treatment-sec><tp:treatment-sec sec-type="Description"><title>Description.</title><p>Holotype complete, divided in two fragments, 14 mm long (10 mm anterior fragment, and 4 mm posterior fragment), 4 mm wide, with 19 segments. Cephalic veil formed by semicircular lobe insert at base of paleae forming shelf on buccal <!--PageBreak-->tentacles. Cephalic veil margin with 20 long, thin cirrus, inserted anterior end each cirrus with slightly wider base, decreasing in width distally. Opercular plate covered by numerous papilliform structures without any apparent order, with 9 pairs of long and slightly curved paleae, ending in thin filament. Opercular margin with 13 subtriangular cirri (<xref ref-type="fig" rid="F3">Fig. 3A</xref>).</p><p>First pair of tentacular cirri inserted on anterior-posterior margin of first segment; second pair of tentacular cirri inserted on lateral margin of second segment. Second segment dorsally indistinguishable, very soft epithelium, with six pairs of glandular cirri on ventral side, subtriangular, fading distally, in central part of segment with a quadrangular plate having numerous small papillae. Third segment with oval central lobe, and pair of lower lateral expansions. Fourth segment with four glandular lobes, robust, subtriangular, fused in pairs, and oval central lobe. Two pairs of lateral branchiae inserted in segments 3 and 4, forming series of flat and free lamellae. Chaetigers 1-3 (segments 5–7) only with notopodia. Chaetigers 4–15 biramous with noto- and neuropodia; two types of notochaetae, thin and long simple capillary on chaetigers 1–15, and bayonet shaped <!--PageBreak-->ones, shorter than first ones, present on chaetigers 4–15, with well-developed median tooth and inner edge of blade dentate. Neuropodia wedge shaped, slightly glandular, torus with numerous uncini, each one with 4–5 rows of small denticles.</p><p>Last three posterior segments without notochaetae or neurochaetae, followed by 5 fused segments forming scaphe; segments broad and lobed, with smooth margin, scaphe slightly longer than wide, clearly separated from abdomen; 9 pairs of short, thick scaphal hooks, golden (<xref ref-type="fig" rid="F3">Fig. 3C</xref>). Anal lobe semicircular, with cleft, bearing marginal middle papilla (<xref ref-type="fig" rid="F3">Fig. 3B</xref>).</p><fig id="F3" position="float" orientation="portrait"><label>Figure 3.</label><caption><p><italic><tp:taxon-name>Amphictene guatemalensis</tp:taxon-name></italic>. Holotype. <bold>A</bold> ventral view of anterior end <bold>B</bold> dorsal view of scaphe <bold>D</bold> scaphal hooks. Bar scale = <bold>A, B</bold> = 1 mm; <bold>C</bold> = 20mm.</p></caption><graphic xmlns:xlink="http://www.w3.org/1999/xlink" xlink:href="ZooKeys-367-001-g003.jpg" position="float" orientation="portrait" xlink:type="simple"/></fig></tp:treatment-sec><ref-list><ref id="B6"><mixed-citation xmlns:xlink="http://www.w3.org/1999/xlink" xlink:type="simple"><person-group><name name-style="western"><surname>Hartman</surname><given-names>O</given-names></name></person-group> (<year>1959</year>) <article-title>Catalogue of the Polychaetous Annelids of the World. Parts 1 and 2.</article-title><source>Occasional Papers of the Allan Hancock Foundation</source>, <volume>23</volume>: <lpage>628</lpage> pp.</mixed-citation></ref><ref id="B7"><mixed-citation xmlns:xlink="http://www.w3.org/1999/xlink" xlink:type="simple"><person-group><name name-style="western"><surname>Hutchings</surname><given-names>P</given-names></name><name name-style="western"><surname>Peart</surname><given-names>R</given-names></name></person-group> (<year>2002</year>)<article-title> A Review of the Genera of Pectinariidae (Polychaeta) Together with a Description of the Australian Fauna.</article-title><source>Records of the Australian Museum, </source><volume>54</volume>: <fpage>99</fpage>-<lpage>127</lpage>. doi: <ext-link ext-link-type="uri" xlink:href="http://dx.doi.org/10.3853/j.0067-1975.54.2002.1356" xlink:type="simple">10.3853/j.0067-1975.54.2002.1356</ext-link></mixed-citation></ref><ref id="B3"><mixed-citation xmlns:xlink="http://www.w3.org/1999/xlink" xlink:type="simple"><person-group><name name-style="western"><surname>Fauchald</surname><given-names>K</given-names></name></person-group> (<year>1977</year>) <article-title>The polychaete worms: Definitions and keys to the orders, families and genera.</article-title><publisher-name>Natural History Museum of Los Angeles Country</publisher-name>, <volume-series>Science Series</volume-series><volume>28</volume>: <lpage>190</lpage> pp.</mixed-citation></ref></ref-list></tp:taxon-treatment>
